# Supplementary material for: MyD88 Contributes to TLR3-Mediated NF-κB Activation and Cytokine Production in Macrophages
Source: Cells. 2025 Sep 27;14(19):1507. doi: 10.3390/cells14191507 (PMC12523770; doi:10.3390/cells14191507)
Supplement: Supplementary file 1 [file cells-14-01507-s001.zip]

Archive with 1 entries (1 files):
- cells-3827915-supplementary.pdf
